# Supplementary material for: One-Step Construction of Tryptophan-Derived Small Molecule Hydrogels for Antibacterial Materials
Source: Molecules. 2023 Apr 10;28(8):3334. doi: 10.3390/molecules28083334 (PMC10141015; doi:10.3390/molecules28083334)
Supplement: Supplementary file 1 [file molecules-28-03334-s001.zip]

Archive with 1 entries (1 files):
- molecules-2269413-supplementary.pdf
